# Supplementary material for: Uni-Directionally Oriented Fibro-Porous PLLA/Fibrin Bio-Hybrid Scaffold: Mechano-Morphological and Cell Studies
Source: Pharmaceutics. 2022 Jan 25;14(2):277. doi: 10.3390/pharmaceutics14020277 (PMC8879164; doi:10.3390/pharmaceutics14020277)
Supplement: Supplementary file 1 [file pharmaceutics-14-00277-s001.zip]

Archive with 1 entries (1 files):
- pharmaceutics-1550282-supplementary.pdf
